# Supplementary material for: ADAM8-Dependent Extracellular Signaling in the Tumor Microenvironment Involves Regulated Release of Lipocalin 2 and MMP-9
Source: Int J Mol Sci. 2022 Feb 10;23(4):1976. doi: 10.3390/ijms23041976 (PMC8875419; doi:10.3390/ijms23041976)
Supplement: Supplementary file 1 [file ijms-23-01976-s001.zip]

Archive with 1 entries (1 files):
- ijms-1556195-supplementary.pdf
